# Supplementary material for: Characterization of the murine macrophage response to infection with virulent and avirulent Burkholderia species
Source: BMC Microbiol. 2015 Nov 6;15:259. doi: 10.1186/s12866-015-0593-3 (PMC4636792; doi:10.1186/s12866-015-0593-3)
Supplement: Additional file 4: Table S1. — Hierarchical clustering of the inflammation related gene expression data. This is the underlying data for Fig. 6. The raw Ct data for 84 inflammation-related genes in Burkholderia-infected RAW264.7 macrophages were corrected for housekeeping genes to yield a ΔCt dataset. This data was further corrected by subtracting the average values for the untreated controls for the 4 and 8 h time points (ΔΔCt). ΔΔCt values were z-score (absolute deviation) normalized within each strain. Explanation of the column headings: column B to column AQ represents the name of the Burkholderia strain and the time point at which the expression of genes were assayed. (XLSX 50 kb) [file 12866_2015_593_MOESM4_ESM.xlsx]

## Sheet: Table S1 - underlying data of F
	Bm NCTC10247 8hr	Bm ATCC23344 8hr	Bm NCTC3709 8hr	Bm NCTC10229 8hr	Bm NCTC3708 8hr	Bt DW503 8hr	Bt E0147 8hr	Bt MSHR305 8hr	Bt CDC3015869 4hr	Bt Phuket 4W-1 4hr	Bt CDC3015869 8hr	Bt Phuket 4W-1 8hr	Bm ΔwbiL/ΔwcbB 8hr	Bm ΔwcbB 8hr	Bp 295 8hr	Bp 776 8hr	Bp K96243 8hr	Bp 503 8hr	Bp 713 8hr	Bp1026b 8hr	Bp 576 8hr	Bt E8 8hr	Bt DW503 4hr	Bt E0147 4hr	Bm NCTC10247 4hr	Bm ATCC23344 4hr	Bm NCTC3709 4hr	Bm NCTC10229 4hr	Bm NCTC3708 4hr	LPS 4hr	LPS 8hr	Bp 576 4hr	Bp E8 4hr	Bp MSHR305 4hr	Bp K96243 4hr	Bp 1026b 4hr	Bp 776 4hr	Bp 0503 4hr	Bp 295 4hr	Bp 713 4hr	Bm ΔwcbB 4hr	Bm ΔwbiL/ΔwcbB 4hr
Cxcl15	-0.781044	-1.57364	0.147188	-1.06708	0.401416	-1.033	-1.30471	0.373025	1.25343	1.54307	1.51643	-0.682276	-0.0587649	1.6659	-1.42009	-0.117141	-1.57096	0.153117	-1.40514	-0.752938	-0.372841	-0.367024	-0.653918	0.531326	3	0.903022	-1.24289	-1.76001	-0.247746	-1.32099	-1.10981	2.0548	0.568049	2.92442	-0.774146	0.752521	1.04298	0.479339	-1.04466	0.483705	-0.339175	0.496443
Cxcr2	-0.530757	-1.18572	-0.848262	-0.767129	0.77766	1.06359	-0.963495	-0.830477	-0.725795	-2.4379	3	-0.866295	-0.93634	0.643873	-1.05884	0.113171	-0.582389	-1.51959	0.755441	-0.369187	0.126687	1.60522	-0.981742	0.791127	3	0.121319	0.266862	0.494549	-0.686441	-0.189924	-0.225382	1.25858	0.563698	2.88201	0.267974	1.05133	-2.4884	0.0647176	-0.970763	-1.21848	1.93961	-0.616688
Ccl1	-1.58438	-2.60744	-2.25925	-1.86219	0.376785	-0.352976	-0.528275	0.0370861	1.22114	2.29541	-0.798112	0.921805	-2.44347	-2.0736	-2.60594	0.0136858	-0.00799917	-1.03353	-1.18205	0.811857	0.449929	0.654604	0.818298	0.318001	2.32029	-0.261924	0.632938	0.291715	1.53657	0.656772	-0.00195424	1.81819	-0.0776027	1.79332	-0.952467	0.410328	1.15945	0.169344	2.01029	0.282181	-0.140284	-0.22655
Cx3cl1	-0.510988	-0.509086	-0.32633	-1.6073	0.20348	-1.08205	-1.64786	-0.0112009	1.47238	1.54077	0.134622	0.970571	-1.78732	-2.05371	-3	-1.22943	-1.23002	-0.383145	-0.504669	0.153397	-0.0593603	-0.726155	0.78987	0.58849	1.84179	1.45137	1.93041	1.33897	1.44922	1.37556	-0.421451	1.74097	0.88759	1.40833	-0.281151	0.543264	0.452554	-0.604888	-0.24605	0.726395	-1.08926	-0.821894
PPC	-3	0.0951292	0.63624	0.498862	0.653343	-3	0.300109	0.786318	0.420678	0.691445	-0.0621391	0.0151985	0.023695	0.19174	0.262452	-3	0.134206	-0.150143	0.185075	-3	0.114111	0.427652	0.667847	0.56624	1.42323	0.419636	0.969686	0.990585	1.13378	0.341942	0.380393	0.704972	0.690382	1.01054	0.309769	0.92378	0.585189	0.299036	0.689656	1.71333	0.767118	0.976635
Ccl24	-2.7775	-2.01241	-1.90512	-0.747105	-0.885988	-0.960993	-1.76119	-1.46994	1.6822	-0.649537	-0.083976	-0.144426	0.157194	-0.899439	-1.84241	-0.133019	0.648282	-1.0492	-0.404177	-0.420698	-0.855541	0.150332	1.19763	1.08747	-0.347504	0.131413	1.87224	0.75251	1.47405	0.748456	-1.31392	0.674685	0.885195	1.18191	0.829913	-0.335913	1.29119	0.350873	0.714278	0.67143	2.11586	2.38287
Cxcr3	-1.76014	-2.81262	-2.34245	-2.32328	-1.48147	-1.05067	-0.638692	1.40622	0.440916	0.448658	-0.656155	-0.950415	0.48706	-0.137573	-0.570902	-0.782368	-1.37965	-0.619703	-0.864512	-0.357417	0.480363	0.429005	1.13904	0.671653	0.224166	-1.21214	0.141216	0.137853	0.880321	1.13348	1.31878	2.90608	1.9669	2.40262	0.222499	-0.522624	-0.530169	-0.00705128	0.376813	0.633547	1.83687	1.31592
Il10ra	-2.15451	-1.62482	-1.52598	-1.06198	-1.13791	0.335534	0.0863746	-0.820019	1.25471	0.673042	-0.0528173	0.311327	-1.17991	0.352296	0.307475	0.475474	-0.0979832	-0.26167	-0.261095	-0.615378	-0.945957	-1.7307	2.44906	2.70748	0.542662	0.528431	0.816963	0.563132	0.829657	-0.043373	-1.17381	-2.92406	-1.15488	-0.888573	2.09367	1.0432	1.62677	1.08938	1.25208	-1.34457	0.750379	0.910918
Tgfb1	-2.16202	-1.56086	-2.09895	-1.76836	-2.03275	0.16665	-0.56521	-0.912177	1.06932	-0.0521129	0.682125	0.967381	1.45309	1.63776	0.82662	0.728261	-0.317702	-0.118708	0.686396	-0.772592	-0.723873	-1.29843	1.43416	1.87133	-0.990459	-0.757912	0.12481	-0.535442	-0.232207	-0.305835	-1.32318	-1.49404	-0.592984	-0.384195	0.711459	1.03226	0.700922	0.829663	0.728773	0.519601	2.44279	2.38663
Ccr10	-1.69939	-2.60601	-2.26239	-1.88033	-1.60286	-0.243357	-0.898091	-0.866169	0.666019	0.571093	-0.0110544	0.347553	-0.418595	0.944319	0.165677	0.921757	-0.0606692	-0.0932202	0.0508448	-1.04197	-1.25841	-1.09696	0.890488	1.65763	1.24918	-0.108317	0.308734	0.690515	0.121966	0.323585	0.274355	-1.88945	-0.786898	-0.717415	1.23014	1.84798	1.2542	1.67204	1.83354	-1.45844	2.21429	1.7641
Ltb	-2.93935	-2.69033	-2.62542	-2.37082	-1.98752	-0.78989	-0.611399	-0.84504	0.937937	0.178383	0.233617	-0.178853	0.315659	0.467645	-0.350649	0.635053	-0.417788	0.165801	0.0964614	-0.765524	-1.69743	-1.75729	1.50267	1.69505	0.522227	-0.284887	0.626556	0.0655687	0.246006	0.635125	-0.512557	-0.156046	-0.0191928	0.370048	0.74499	1.47499	1.4521	1.19225	1.24843	0.455933	2.72436	3
Il5ra	-0.922251	-1.43146	-1.34398	0.956996	-1.06462	-0.786044	-0.135961	-1.32036	-0.621019	0.336668	-1.42114	1.51873	1.06178	2.246	0.698094	-0.200234	-0.288954	-0.654864	0.886064	-0.374291	-0.62828	-1.39121	0.0588843	-1.72051	0.266826	-0.482848	0.547891	-0.330462	-0.834016	-1.023	2.57823	2.49753	1.39854	0.770584	-2.09264	0.63494	2.31368	-0.484644	1.33809	0.89047	-0.838594	-0.60862
Ccr4	-1.55556	-1.27819	-1.08844	-1.52724	-0.508529	-1.41598	-0.417335	-1.28017	0.703771	2.53813	-0.0340496	0.708807	-1.1314	0.602783	1.07024	0.0824779	-0.908142	-0.706934	-1.89146	0.20886	-1.90195	-0.375217	-1.23821	0.342186	0.420325	-1.57194	0.17209	0.668476	1.70768	0.987288	0.182287	0.566151	-0.512668	1.66657	-0.257396	1.82263	0.610728	1.62172	2.91037	0.924555	0.481868	-1.3992
Il6ra	-1.80389	-0.727623	-1.36975	-1.58828	-1.40043	-1.60942	-1.37358	-0.949149	0.0159865	-0.500455	-0.512622	0.272496	0.0334558	1.42376	1.78102	0.330251	0.123136	0.453057	0.894863	-0.0302129	0.125764	0.93823	-1.32674	-0.89588	-1.91682	-1.95976	-1.2551	-0.618479	-0.341351	1.43454	2.84396	2.11841	1.60807	0.924749	0.640007	0.958169	-0.033385	1.30371	1.46166	1.16388	0.150824	-0.787077
Il11	-3	-1.28391	-2.47512	-2.19423	-1.76794	-0.386742	-0.221715	-0.0947646	1.19017	2.04005	0.569673	0.702536	0.248346	3	0.940049	0.444497	0.442188	0.231762	0.700406	0.808988	0.282801	1.43244	-1.03237	-0.397339	-1.75385	-1.43962	-0.926405	-0.795886	-0.238468	-0.435041	-0.959732	0.668476	0.0128418	0.127375	-0.593227	0.556796	1.15852	0.818486	1.20242	1.17064	0.997198	0.641501
Il13	-1.61762	-1.63236	-1.82197	-2.39524	-1.55635	-2.55304	-0.981061	-0.952249	1.01129	1.76182	-0.0194978	-0.721152	-1.3899	2.58036	-0.191232	0.825553	-0.297075	-1.04631	0.896521	0.686664	-1.19635	2.22022	-0.75908	-0.306154	-0.0559328	-0.444471	-0.0706677	-0.606296	0.910707	1.00339	0.84143	1.41647	-0.0908892	1.3829	0.508416	1.1525	1.23901	0.30965	0.107552	0.906645	-0.295104	1.23891
Gusb	0.754767	0.52111	-0.715224	1.31401	0.0929628	-0.451914	-0.0472328	-0.0615108	0.847761	0.26754	-1.25519	-3	-1.88883	-0.268183	0.0357236	-0.183415	1.23328	0.689033	1.03201	0.343418	-0.150626	0.164381	2.20001	1.07009	-0.7415	0.0705159	-1.40868	-0.303457	-1.23988	1.47879	1.2371	-3	-0.78953	-2.14753	2.7059	0.40654	-0.195697	1.18927	0.662927	2.2991	0.38376	-0.119762
Abcf1	-0.522949	-0.755969	-0.93399	-1.55572	-0.767664	-0.815256	-0.317585	-1.6789	1.76977	1.8429	0.791936	1.20789	0.974352	-0.631975	0.955828	0.516568	1.28292	0.396061	1.18995	1.7655	-1.32291	-1.75379	1.98348	0.174499	-2.15963	-1.7196	-1.79091	-0.11887	0.583258	-0.0936516	0.525082	-1.40966	-0.409648	-0.742811	1.58356	-0.823494	-0.0270833	-0.509902	-0.138046	1.02114	1.34114	1.09416
Il16	-0.551671	-0.598332	-0.207382	0.396598	-1.47663	0.411018	0.954646	-1.78001	1.35831	0.0670901	0.215508	0.440422	0.957824	2.41855	1.39393	-0.189344	0.476568	-0.0603874	0.541389	-0.773474	-0.308495	0.0965302	0.41528	1.14839	-1.77345	-1.36622	-1.35931	-1.43149	-0.951067	0.651287	0.151574	-2.28347	-0.610101	-2.05211	0.976608	2.49259	1.2241	1.53444	1.63333	-3	0.9219	0.122123
C3	-0.441741	-1.1224	-0.543745	0.17835	-0.928548	-0.466525	-0.503881	-1.42838	1.77614	1.63019	1.04824	2.07456	1.37571	2.73833	0.339592	0.620578	-0.438447	-0.959104	-0.148182	-1.14205	0.416147	0.793939	-1.37319	-0.973914	-0.0283771	-0.388972	0.611571	0.26757	0.583524	-0.223227	-1.08991	0.709223	1.43824	0.834196	-0.467643	0.843687	-0.147397	-0.164201	-0.183906	-3	0.945267	1.77496
Gapdh	-2.7252	-1.06428	0.440697	1.02068	0.237204	0.420285	0.89567	-0.165822	-2.0268	-2.34524	1.23631	1.35852	2.58771	3	1.19854	1.19552	0.225616	0.289506	1.32823	0.58606	0.592621	0.249632	-2.56447	-0.229264	-0.762694	0.163293	0.299532	-0.670018	-1.27046	-0.756605	-0.701685	0.516305	-0.22614	-0.335963	-1.23993	0.125691	-0.250453	-0.810986	0.303003	-2.854	1.06516	1.42751
Ccr8	-0.33226	-1.35609	-0.828576	-0.701744	0.461395	-0.0500426	-1.00871	-0.800777	-1.89701	-0.233873	-0.855993	1.48713	0.937411	-0.615454	-1.15774	1.93092	1.55706	0.447832	-1.13843	-0.265515	0.84316	0.836415	-0.529495	-0.526669	-0.0431489	1.98488	2.37637	0.830166	-1.33868	1.25869	-0.829369	-1.01654	1.06504	0.05463	-0.28753	3	-2.03285	0.851997	-0.688234	-0.0477579	-1.34407	-1.07343
Il17b	-0.662101	-1.40826	-1.26663	-0.36046	0.339849	0.407971	1.39996	-0.457963	1.06151	0.41745	-1.92508	1.88743	1.92189	-0.0703345	0.800084	0.132416	-1.19415	0.436959	-1.78304	1.83478	0.0755179	0.181738	0.323268	0.0512646	-1.71943	-2.6803	-1.80777	0.549387	-1.68407	-0.190043	0.156134	0.716872	1.31226	0.384051	0.865873	2.33706	-1.20798	0.587302	1.08133	-0.178893	1.73763	-2.4035
Cxcl13	-1.25439	0.869016	-0.442262	-0.360377	-0.76784	-0.534334	-1.88893	-0.109695	-0.465014	1.18847	-1.25867	1.99872	-1.20449	-1.92239	-1.89498	-0.605991	1.03942	-0.636919	0.446985	1.81564	-0.330276	0.948061	-1.09971	-0.622873	-0.364056	-0.900388	-0.736152	-0.344476	-0.473272	1.0898	0.853894	2.05085	0.220232	1.80587	-1.0518	1.67006	1.39956	0.506327	1.94192	1.15516	-0.556743	-1.17397
Il2rb	0.0993668	0.23339	1.35047	-1.05729	-1.11216	-0.692469	-0.0700974	-0.251068	0.991181	2.92188	-1.21346	1.97646	-1.18274	-1.60593	-1.46906	0.931144	0.0455673	-0.644661	-0.875162	1.88874	-0.530337	-0.446979	-1.75997	0.236989	-0.357288	-2.05386	0.0359608	-0.456705	-0.446939	0.794763	1.29832	1.84331	-0.0939879	1.30325	-2.4611	0.414589	1.52577	0.523272	1.5451	1.04048	-1.34293	-0.875813
Ccr6	0.219009	-1.00272	-0.171225	-1.08723	-0.741869	0.724248	-0.251816	2.08557	-0.343292	0.354462	-0.994568	2.93591	-0.114073	0.532116	-1.19189	2.10436	0.598296	0.260712	-0.515134	2.23149	1.15026	0.736978	-1.72305	-0.571691	-1.48084	-1.2784	-0.414615	-0.938172	-0.757994	0.69816	1.95104	2.43519	0.399131	0.799682	-3	-1.60733	-0.134683	0.783382	-0.00543538	-0.338388	-1.11454	-1.05006
Ccl19	0.297641	-0.460823	0.0728091	-0.853411	0.083439	0.571824	-0.0772536	1.37967	0.526724	0.365322	-0.533262	1.60713	-2.25791	-2.5884	-1.96999	1.39351	1.10052	1.04705	-0.21586	2.43505	0.381726	0.459026	0.52225	0.578147	-1.4014	-1.01542	0.105015	0.06997	0.0600582	1.03319	1.32248	2.13293	0.530664	1.41218	-1.01793	-0.885693	0.464134	-0.215709	1.04755	-1.30423	-3	-2.90265
Ccl11	0.151016	-1.20205	-0.139489	-1.67039	-0.316028	0.523709	-0.807367	1.67891	0.483251	0.785903	-1.54363	2.61336	-1.62946	-1.37972	-1.99442	0.215121	1.09805	-0.583821	-1.03863	2.11639	0.773169	-0.870871	-0.388607	-0.641592	1.91155	0.0911295	0.876563	-0.157554	0.251319	0.129809	0.926036	2.15419	0.0725484	1.75055	-2.68058	-0.796218	0.0158067	0.241632	2.14	-0.0882334	-1.63183	-1.43952
Il1f8	-0.74962	-0.0918407	0.161836	-1.822	-0.324448	0.351934	-0.713566	0.516547	0.53342	1.56855	-1.07005	2.37166	-0.573913	-0.776842	-2.31193	-0.169349	0.530426	0.890761	-1.22732	1.65746	1.25852	-0.181817	0.700369	-0.252508	-1.3894	-1.10792	0.488303	-0.930642	-0.732258	0.860669	0.738618	2.44355	0.566863	1.52131	-3	-0.587527	1.23283	-0.0417751	1.05733	-0.746055	1.54905	-1.9945
Il4	-0.274551	1.67619	-0.180832	1.35509	0.869009	1.3398	-2.1868	0.130851	-0.586955	-0.216982	0.144923	1.06454	1.06589	2.65964	-2.27741	1.49592	0.0686991	0.480404	0.85883	0.908836	1.34458	1.43532	-2.03077	-0.926385	-2.70852	-0.845251	-1.31733	-1.32667	-1.76816	0.252404	1.09858	0.52092	-0.75339	-0.624937	0.204391	-0.583117	0.233401	0.865062	0.454467	-0.260066	-2.13187	0.472263
Bcl6	0.534896	1.04955	0.539036	0.75361	-0.122353	1.27909	0.611289	0.760971	-0.170787	0.78631	1.61502	2.1504	1.25193	2.79457	1.7974	0.0244533	0.386447	0.502795	0.839055	1.01612	1.15269	0.562661	-2.16953	-2.04158	-2.24665	-0.783341	-1.17539	-1.80036	-1.73482	-0.84942	0.130734	-1.81003	-1.24054	-1.95033	-0.513594	-0.585555	-0.204453	0.336245	-0.174498	-0.94832	-0.478436	0.124723
Tnfrsf1a	-0.148975	0.840117	0.440055	0.712002	-0.219408	1.00895	0.560218	-0.181884	0.691348	1.15801	1.29987	1.29141	0.914671	1.22274	1.43602	0.279881	0.4588	0.469125	1.10035	1.04152	1.31033	0.987353	-0.0405199	0.32826	-2.5102	-0.510652	-1.36796	-1.21085	-1.48448	0.624296	0.886762	-2.32427	-1.17001	-1.8477	0.733957	-0.455461	0.322437	0.153106	0.728393	-3	-1.1928	-1.5468
Cd40lg	0.307195	0.293882	1.08387	0.141753	1.19626	0.78545	0.00431238	1.17416	-2.13561	-1.02851	1.85637	2.88999	0.023319	0.180394	1.63165	-0.0492953	1.01842	0.529263	1.9121	0.614992	-0.17295	1.12601	-0.881851	-2.21241	-1.1652	-1.39156	-0.564577	-0.884411	-0.889774	-0.380888	2.13833	1.16885	-2.445	0.161378	-2.40851	-0.806228	-0.0449271	0.360257	0.401805	-1.16726	-1.74769	-0.623354
Actb	-0.27243	0.668041	-0.868963	-1.19609	-1.55756	0.0604735	-1.33962	-1.26824	0.0613725	-1.45855	1.49337	3	0.768706	0.359832	1.45748	1.47572	0.244494	1.49766	1.839	-0.505603	2.26775	1.54926	-1.40763	-0.229636	-1.1209	-0.0554978	0.450439	-0.0262908	-0.285558	-0.574986	0.499755	0.881987	0.727837	-0.309022	0.236922	0.656282	0.128324	0.338058	-0.37695	-3	-1.80971	-2.51083
Il1r2	1.9048	-0.0193647	-0.183992	0.558609	2.8211	-0.655148	0.348414	0.863231	-0.280371	0.719542	0.0601225	2.10689	1.06879	1.87983	0.0792659	1.22676	-0.164511	-0.189105	0.651342	-0.0462738	-0.822552	-1.12828	-1.13116	-1.95125	1.81617	-1.33675	-1.60496	-0.641492	-0.921179	-1.64352	0.235121	-1.79271	-2.6303	0.10851	-1.67964	-0.998265	-0.371106	-0.808095	0.494695	2.22833	0.9805	0.847961
MGDC	1.6846	-0.101333	0.818842	1.04007	1.39234	-0.942453	0.504629	0.867336	-1.62574	-0.416737	-0.332354	1.37459	0.578675	1.19061	0.244653	0.295784	1.89292	-1.01172	0.309164	0.474981	0.0767141	-0.868138	-1.33013	-1.8236	2.15482	-1.75127	-1.14204	-0.584904	0.330848	-0.29105	1.22986	-2.79378	0.345705	0.252619	-2.68887	-0.162251	1.43582	-1.95431	-1.06485	2.14678	-0.114461	0.357631
Cxcl10	0.157115	0.190937	-0.0779319	-1.19567	0.669529	2.02062	1.17986	2.18429	1.58244	2.46273	1.67637	1.31353	0.119224	1.69059	0.145207	-1.65897	-1.45333	-0.600661	-0.532697	-0.608766	1.47789	0.256001	-0.594553	-2.2484	1.21774	0.592961	0.739575	-0.496984	-0.0902222	0.4759	0.27185	-1.81556	-1.54362	-1.65318	-2.61077	-1.69189	0.00977914	-0.931024	-0.823183	-0.372593	0.34777	0.218089
Cxcl11	0.633765	0.433898	0.6302	-1.28038	-0.186487	2.12571	0.863151	1.06817	0.923717	2.53861	2.23485	2.30438	0.860867	0.790989	-0.333139	-0.638787	-1.29676	-0.293917	-0.147833	-0.0397118	1.28688	-0.221398	-1.94147	-2.70233	-0.304477	-0.254561	0.706295	-0.385083	-0.34341	0.383347	0.871383	-1.11282	-1.28549	-1.67333	-2.29537	-0.924462	-0.932059	-1.04849	-0.967728	-0.390508	1.1548	1.18899
Cxcl9	0.359456	-0.296148	0.99395	0.117114	-0.666453	0.134993	-0.720748	-0.0854931	1.07454	1.41253	1.2635	1.85945	1.74411	2.06798	1.92164	-0.487613	0.741462	0.89634	-0.382427	1.58234	0.896235	0.468136	-1.15903	-2.95067	-3	-0.370193	-0.693714	-2.10129	-0.613312	0.817353	1.70608	-0.0877175	-1.34157	-0.29491	-1.86826	-0.256372	-1.04273	-1.03609	-0.31963	-0.917726	-0.0227068	0.942779
Il15	-0.814674	0.23949	-0.364016	-0.437776	-0.0437021	1.21114	0.126889	-1.29104	1.6202	2.74222	1.94203	1.50533	-0.798707	2.82823	0.379265	-1.73632	-1.07139	-0.888571	-0.217534	0.206165	0.786256	-0.193617	-1.3355	-2.26019	-1.47099	-0.239974	0.41971	-0.669282	-0.461141	2.13021	2.33824	-1.72303	-1.09161	-1.2061	-1.22461	-0.234742	0.463825	0.267792	1.01388	0.779112	-0.819142	-0.406349
Il18	-0.243839	-0.250276	-0.0718995	-0.882963	-0.661581	1.20214	0.000965578	0.517663	1.13262	2.64804	0.623552	1.51725	1.28362	2.39889	0.964106	-1.71566	-1.59747	-0.524666	-0.261112	0.568778	1.20965	0.268176	-1.13109	-2.03261	-0.65787	-1.65852	-0.887037	-1.44514	-0.608688	0.780573	1.52643	-1.22142	-1.59241	-0.591778	-2.0503	-0.53461	0.137731	-0.379055	0.429484	1.17421	1.22565	1.39046
Cxcl1	2.44857	1.50778	1.29286	1.30523	1.64624	1.82614	1.41527	2.04988	-0.477106	-0.505809	0.523447	-0.0303752	-0.249384	0.328843	0.124145	0.215358	0.454406	-0.467784	-0.271699	-0.366837	0.355257	-0.520424	0.559078	0.361433	2.21761	1.28964	0.567997	0.237649	0.273161	-2.29212	-2.47091	-1.81364	-0.769933	-0.913881	-1.40075	-1.18432	-1.57223	-1.0903	-1.18505	-1.39496	-1.24801	-0.774492
Ccl5	1.86869	1.6562	1.67214	1.1851	1.32094	1.65434	1.32371	1.10915	0.663144	1.68752	1.24592	1.12672	-0.758564	-0.857629	-0.779192	-1.14793	-0.64959	-1.1827	-1.09255	-0.384244	1.01248	-0.0495639	-0.16527	-0.630293	0.51608	1.17553	1.19483	0.0188216	0.568676	-0.112507	-0.0772226	-1.51273	-1.11838	-1.04081	-1.2262	-1.36339	-0.772103	-1.33925	-1.25903	-1.54639	-1.07183	-0.862634
Ccl9	2.10425	1.52616	1.58492	1.22738	1.704	1.79419	1.38768	1.42459	-0.0353577	-0.0333153	0.372498	0.45635	0.238125	-1.33422	-0.79686	-1.11406	-0.501677	-1.23497	-1.02286	-0.361673	1.20209	0.205319	0.761603	0.319155	1.40252	0.926995	1.04809	0.354287	0.959787	-1.21798	-1.05761	-0.829567	-0.573062	-0.0685183	-1.25551	-1.98829	-1.0266	-1.89882	-1.50241	-1.60045	-1.00006	-0.546142
Ccl6	2.49506	1.73609	1.60501	1.43433	1.56426	1.63026	1.19717	0.851362	0.692259	0.441832	0.286356	0.408302	0.365248	-1.40545	-1.29849	-0.805605	-0.846563	-1.43258	-0.880176	-0.631244	0.419605	-0.909373	0.400226	0.362116	2.06028	1.66707	0.613721	0.259089	0.435463	-0.801013	-1.57539	-1.19304	-0.86301	-0.705356	-0.973454	-1.14376	-0.582786	-1.04166	-1.0808	-2.05018	-0.780069	0.0748865
Ccl4	0.617546	0.538625	0.416349	0.334534	0.564367	1.48804	0.530326	0.986899	1.11233	1.74956	0.870135	1.10183	0.113522	-0.688925	-0.136773	-1.01052	-0.730094	-1.15381	-1.01856	0.344788	0.778451	-0.370194	0.368159	-0.156634	2.01395	1.4446	1.83279	0.380353	0.881882	-1.56441	-3	-2.08258	-1.25969	-0.815451	-2.26098	-1.05309	0.818666	-1.54595	-1.02236	-0.523955	0.467418	1.24488
Tnfrsf1b	1.5014	1.48096	1.33782	1.50887	1.05477	1.70508	1.29456	0.836903	0.815688	1.24645	1.16093	1.52368	0.545106	0.759953	0.195466	-0.669262	-0.292174	-1.03708	-0.399545	0.185265	0.950332	0.21933	0.223605	-0.102634	0.624452	0.885619	0.691551	-0.156166	0.153551	-1.52327	-2.32961	-2.35904	-1.60014	-1.38681	-1.26886	-1.28268	0.0986462	-1.2603	-1.06251	-1.50103	-1.72639	-1.04249
Il1a	1.924	1.59659	1.61316	1.3148	1.34971	2.02907	1.71817	1.4788	0.39506	0.954797	0.832685	1.03224	0.34779	0.0259456	-0.119417	-0.455519	-0.0886522	-0.613424	-0.526691	0.422216	0.92912	0.174739	-0.137816	-0.556213	0.684424	0.786775	0.829076	-0.144561	0.529004	-2.04524	-3	-2.6039	-1.93886	-1.69652	-1.4825	-1.30628	0.0152372	-1.38036	-1.18506	-0.875987	-0.782451	0.0165979
Il1b	1.23683	1.09786	1.08834	0.825207	1.05633	2.04585	1.62184	1.16187	0.560897	1.35113	0.802549	0.923586	-0.125651	0.389323	-0.195729	-0.437887	-0.178631	-0.668589	-0.75147	0.462434	0.594504	-0.53416	0.492588	0.290607	1.02879	0.946243	1.22942	0.097892	0.860246	-2.0411	-3	-3	-2.26877	-1.89875	-1.32734	-1.05562	0.459317	-1.08603	-0.770253	-0.363007	-0.492972	0.376352
Il1f6	2.68151	2.04382	2.14634	1.8076	1.53727	1.90845	1.42719	1.10343	0.178425	1.0094	0.349101	0.931216	0.299075	-0.637018	-0.155007	-0.747074	-0.414799	-0.892349	-0.623756	0.291183	0.864872	0.165986	-0.0358822	-0.381266	0.820732	0.862331	0.33004	-0.473766	0.242027	-1.574	-2.05039	-1.54006	-1.15297	-0.92195	-1.80059	-1.43939	-0.323074	-1.62703	-1.18713	-0.723834	-1.48638	-0.812281
Ccl2	2.34925	1.75906	1.93893	1.77872	1.67987	2.17027	1.76086	1.86981	-0.373902	-0.0988291	0.521008	0.690844	0.510852	-0.0327312	0.0795549	-0.903412	-0.0952363	-0.559225	-0.149764	0.501415	1.44295	0.619376	-0.107733	-0.519477	0.732213	0.410641	0.18437	-0.460973	-0.129031	-1.61877	-1.06893	-1.50093	-1.30292	-1.04186	-1.80802	-1.86573	-0.849409	-1.78935	-1.35444	-1.16809	-1.30869	-0.892549
Ccl7	2.64117	1.93047	1.94269	1.75068	1.68972	1.92783	1.55374	1.69796	-0.162653	0.300475	0.685112	1.00843	0.514505	-0.222874	0.000497511	-0.503344	-0.140659	-0.355191	-0.0666113	0.415703	1.2642	0.606124	-0.199099	-0.769413	0.675014	0.395673	-0.080697	-0.6314	-0.341131	-1.66301	-1.18897	-1.6774	-1.51323	-1.18632	-1.86575	-1.65993	-0.754364	-1.61618	-1.3727	-0.988523	-1.19296	-0.847573
Tollip	2.07841	1.68543	1.4934	1.469	0.748689	2.19524	0.775304	2.11948	0.0975117	-1.05393	1.02688	1.19434	0.895064	0.845974	-0.134758	-0.123076	0.0815508	-0.562882	0.0501312	-0.755272	1.65305	0.479018	0.959007	1.07647	-1.06187	-0.148357	-1.14576	-0.946851	-0.809703	-1.41692	-0.750073	-1.6966	-0.740997	-0.459482	0.076038	-1.72966	-1.0757	-1.12102	-0.78425	-1.846	-1.2721	-1.36473
Ccl12	2.51814	1.73051	1.79771	1.30208	1.56257	0.810938	0.805934	1.02783	0.168758	0.81074	1.00732	1.27337	1.32967	0.576171	0.790823	-0.730061	-0.434988	0.0139411	0.263733	0.755478	1.19057	1.06216	-0.450358	-1.46121	-0.120549	-0.21559	-0.792951	-1.34305	-0.696405	-0.560325	0.201552	-2.13091	-1.90694	-1.48817	-1.87324	-1.5739	-0.779391	-1.474	-0.960388	-0.75915	-0.625522	-0.622891
Ccr1	2.20831	2.00285	1.86521	1.52344	1.11253	1.60907	1.19783	1.51561	-0.467484	0.450372	0.783246	1.00018	1.17759	0.441979	0.377828	-0.546473	-0.187405	-0.285129	0.0132369	0.755947	1.8583	0.973046	-1.07123	-1.26605	-0.527975	-0.224151	-1.05272	-1.17693	-0.996201	-0.90797	0.133429	-1.10562	-1.38415	-1.03409	-1.76524	-1.463	-0.827974	-0.981817	-0.623546	-1.27652	-0.855319	-0.973009
Ccl3	1.80042	1.63947	1.64317	1.26896	1.0482	1.92899	1.46874	1.57663	0.204301	0.901699	0.755607	1.13129	1.24691	0.542644	0.525399	-0.81517	-0.0766662	-0.647007	-0.345363	1.01756	1.28953	0.215982	-0.20489	-0.745478	0.405763	0.388734	-0.0907044	-0.695025	-0.467185	-1.76492	-2.4667	-1.96588	-1.73304	-1.02136	-2.07207	-1.68808	-0.160929	-1.58154	-1.18948	-0.619543	-0.518409	-0.130575
Il10	1.91872	1.7806	1.65201	1.4694	1.2177	1.2276	0.84027	0.648776	0.00562779	0.986325	1.42949	1.92267	1.43038	0.630859	0.441335	0.092298	-0.0741233	-0.136505	0.0735168	0.667897	1.37668	0.610493	-1.26779	-1.57252	0.112059	0.30395	0.161333	-0.428893	-0.113817	-1.67314	-1.66855	-1.34194	-1.17213	-1.42309	-1.52256	-1.37075	-0.855146	-1.64728	-1.65761	-1.67861	-0.859041	-0.536505
Il13ra1	2.74554	2.65903	1.93316	1.12694	-0.412535	2.96623	1.63856	-0.0583758	0.625181	1.94861	1.05219	1.06686	0.103026	-0.0994541	-0.966086	-1.01198	-0.791346	-1.50416	-0.725015	-0.538629	1.02898	-1.61096	0.253025	0.0555803	-2.41148	-0.181059	-1.89702	-1.3035	-1.40735	0.0254805	0.776728	-0.418726	-1.04897	-0.0913113	-1.27964	-1.06068	-1.23167	-0.497735	-0.452297	0.275498	0.583343	0.136069
Il20	1.59726	2.07642	2.18225	1.46413	0.175525	2.11281	-0.0215863	1.18337	1.16057	0.568834	1.75774	2.34093	0.245855	0.0298516	-1.18397	0.866911	-0.275912	-0.518887	-0.0512258	0.449637	0.26967	-0.309788	-2.01202	-1.78111	0.648712	1.48794	-0.135436	-1.81898	-0.687881	0.308672	0.0728995	-0.863379	-1.63831	-0.855219	-2.36398	-0.957765	-0.379354	-1.1944	-1.63707	-0.0995488	-0.639354	-1.57483
Ccl25	0.831277	-0.090185	-0.454854	-1.14726	0.422103	-1.32534	-0.523394	0.494648	1.45087	1.37763	-1.38247	-2.02324	-0.153872	1.76697	-1.45417	-1.59341	-1.3096	-0.208635	-0.829281	-0.385442	-1.7624	-2.37995	1.66053	0.61762	2.44206	-0.326286	-1.33865	-0.0203319	-0.172945	0.172424	-0.678897	0.382567	-0.279252	1.38878	-0.465996	-0.694156	0.801266	0.473976	0.99931	2.23602	1.48603	1.99592
Hprt	1.37484	-0.547759	0.250253	-0.862832	0.551756	0.167272	-0.0732307	1.2833	0.426632	0.806484	-1.02541	-0.845089	-1.62941	-1.81239	-2.52121	-1.35142	-1.42812	-1.33659	-1.2134	-0.858113	-1.87774	-1.64705	2.01084	0.604943	3	0.210619	0.746629	0.965203	1.68584	-0.000217093	-0.97327	0.649254	-0.012926	1.70377	-0.615585	-0.0630322	0.233012	-0.292941	-0.0122691	2.682	0.552401	1.07756
Ifng	0.0699683	0.521473	-0.948064	2.04411	-0.222296	1.37789	-0.0353415	-0.920552	-0.600136	-0.271105	-0.00275713	1.7974	-1.08432	2.04682	2.46464	-0.339299	-1.2043	-1.9866	-1.01695	-1.54167	-2.00773	-1.90514	1.39355	-0.995695	1.31887	-0.600951	0.288252	-0.23546	0.0367723	-1.38884	-0.880684	1.33709	-1.50975	-0.33826	0.209653	0.0103096	-0.473209	-0.490887	0.308182	3	2.18662	0.299269
Crp	0.155268	-1.20518	-0.504233	2.47922	-0.0673669	-1.84592	1.1279	1.35595	-0.464197	-0.262753	-1.38118	-0.393933	-0.687182	-0.221037	-0.941627	-0.0610934	-0.779603	0.17574	-0.600196	-2.19505	-2.1245	-1.7893	-0.378435	1.00552	2.27626	1.2706	-0.23516	0.18925	2.42849	-0.351431	-0.719196	1.65091	-1.07025	0.497538	-1.41347	2.14719	-0.367637	-0.940065	0.515199	2.27013	0.547614	0.907234
Cxcl12	-0.0967883	-1.1773	-0.456519	-0.489385	1.55354	-1.69698	-0.815532	-0.594601	1.32502	-0.656865	-0.803358	2.80651	-0.77043	-0.39769	-0.973889	-0.942743	0.703005	-1.73917	-0.59678	-0.470284	-0.218349	-1.65171	-0.749366	-0.87834	1.37339	-1.00589	0.0690875	-0.295433	-0.00315127	-0.156216	0.596104	1.77544	1.19383	0.858412	-1.577	2.04077	0.832	-1.19846	-0.587777	3	1.50422	0.278682
Spp1	2.57006	1.08412	1.19445	0.0739751	0.612842	1.21717	1.25316	2.68527	-0.215073	1.29348	-1.04203	0.179188	1.34663	0.664521	0.0125149	-1.58524	-1.01686	-0.574926	-0.694631	0.121323	0.965529	0.529451	-0.781564	-1.62051	0.904914	-0.934479	-1.50958	-1.72024	-0.747047	-0.611268	-1.28877	0.458919	-0.430592	0.536425	-2.92517	-0.968533	-0.449036	-1.20386	-0.680574	1.23286	0.852525	1.21066
Mif	2.11856	2.1136	0.784457	0.252585	0.682623	0.0514516	0.763581	1.02486	0.136547	0.876214	-1.61867	-0.946243	1.18407	-2.18646	-0.748165	-2.50281	-0.836257	-1.73678	-0.564724	1.13103	0.371025	-0.246391	2.3213	1.53166	2.01819	0.930495	-0.364111	-0.446612	-1.47586	0.285789	-0.687114	-1.21957	-0.779754	0.903405	-0.408332	-2.28687	0.0882865	-1.69069	0.28071	0.699315	-0.254573	0.450234
Casp1	2.50226	0.992525	1.67717	1.09558	1.41536	1.21439	0.912312	0.81421	0.438766	1.99557	-0.515508	-0.0613747	-0.933046	-1.66266	-0.62417	-2.32302	-1.4602	-1.73084	-1.37899	-0.483156	0.751762	0.29809	1.46433	0.108254	1.81829	-0.153971	0.0110252	0.119974	0.897446	-0.0788152	1.18869	-1.79173	-0.912985	-0.0505304	-1.38299	-1.27087	-0.666046	-1.12888	-0.374681	1.284	-1.01969	-0.995863
Aimp1	2.93142	1.0111	0.527444	-0.471003	1.33224	1.40444	1.65892	1.98255	-0.217408	0.830197	-1.01871	-0.969243	-1.8778	-1.73001	-1.74059	-1.7899	-1.6619	-0.336398	-0.63677	0.551232	-0.116501	-0.432925	1.03828	-0.650299	2.97923	0.0526792	0.509832	0.333925	1.22146	-0.738591	-0.865661	0.390498	-0.173229	0.887344	-1.21137	-1.32334	0.201914	-1.39643	-0.592756	1.15528	-0.72417	-0.325007
Ccr2	0.802469	1.24864	0.401424	-0.275219	1.18498	1.9674	0.403526	1.3156	-0.595582	-0.531793	-0.665838	-1.11833	-2.04992	-3	-0.723651	-1.83483	-0.695844	-0.371125	-0.250058	-3	1.49744	-1.47719	2.01411	3	2.14784	0.938532	0.354137	0.769717	0.83205	0.120195	-0.0870277	-0.149568	-0.127877	0.944782	-0.334585	-0.169118	-0.971405	-0.692481	-0.0312421	-0.892252	0.1002	0.355014
Pf4	1.36375	1.61295	1.46374	1.53692	1.60159	1.26588	1.35647	0.336811	-0.72916	-1.01611	-1.12768	-0.965271	-1.99112	-1.81062	-0.89168	-1.05367	-0.0905794	-0.905294	-0.866315	-0.769528	0.408462	-0.0466306	1.26582	1.21631	2.20294	1.61462	1.2533	1.04541	0.995134	-0.462871	-0.473527	-0.886281	-0.189446	-0.437183	0.459893	-0.550569	-0.653741	-0.903951	-0.715133	-1.07742	-1.37463	-1.0116
Ccr7	1.30483	0.509066	0.388645	-0.673434	0.488789	1.01995	0.882926	1.58974	-0.889763	-0.0590485	-0.857028	0.816593	-0.81806	-2.02158	-3	-0.398597	-0.584736	0.171787	-1.76717	0.587512	0.935703	-0.0216015	1.36198	1.15493	2.62522	0.815833	1.086	0.288842	0.92837	-0.043486	0.249595	1.40726	0.566179	1.82026	-2.63734	-1.24663	-0.43729	-0.684059	-0.639431	-0.650783	-1.68944	-1.86405
Il10rb	1.14513	0.908183	0.721388	0.679655	1.33545	1.89953	0.791135	1.27328	0.255581	-0.234292	0.263346	0.165781	-1.45845	-1.89272	-0.0960086	-0.0412203	0.262525	-0.327003	-0.0262907	0.221504	1.18764	0.178309	2.03995	1.85224	-0.331972	1.03663	0.786736	0.372551	1.02422	-3	0.239221	-0.310037	0.623917	0.826083	0.910028	-0.613661	-0.489357	-0.870886	-0.283829	-1.4853	-1.99324	-1.5487
Itgb2	2.0456	1.32971	1.40795	0.761396	1.39916	-3	1.48782	1.78255	0.29949	0.538978	-0.36265	0.261882	0.00605346	-1.36424	0.253372	-0.583899	-0.140346	-0.555006	-0.390729	0.0282174	0.90957	0.182604	2.26669	1.62055	1.14183	0.755181	0.10578	0.311719	0.789451	-0.0898127	0.365749	-1.15893	-0.373325	0.428454	0.488861	-0.796582	-0.32478	-0.376355	-0.21729	0.031374	-1.09805	-1.20203
Ccr3	0.61763	0.552077	-0.233508	-1.09119	-0.46144	1.28149	-0.0943825	0.896278	0.894294	2.10921	-0.442989	-0.897569	-2.45775	-3	-3	-0.312431	-1.16003	-0.591326	-0.959333	-1.34693	0.672382	-0.731496	0.673303	2.26189	2.84787	1.14468	-0.247323	1.05295	0.393771	0.482592	0.716829	0.351202	-0.649017	0.906159	-0.0671234	-0.582607	0.490667	0.427946	0.0892349	-1.38024	1.65037	0.487161
Ccr5	1.49473	0.444123	-0.240689	-0.482884	0.215345	0.768696	1.14871	2.50211	0.266412	0.556864	0.478477	0.126859	1.54499	-1.84335	-0.252838	-0.410625	-1.85275	-1.54333	-1.28658	-1.47987	1.56635	-0.417175	1.0552	1.07026	1.96122	-0.174938	-0.521232	0.164109	-0.246014	-0.240499	-0.292116	-0.538895	-0.0597885	1.48455	-0.707478	-1.09089	-0.842974	-1.3745	-0.560509	-3	2.31806	1.83293
Xcr1	2.14132	1.40161	1.10729	0.426763	0.389247	-3	-1.19955	-1.28525	1.23567	3	1.94161	2.20787	1.48187	-0.782434	0.401585	-0.0331703	-0.505338	-0.124435	-0.0752898	-3	-0.194988	-0.913796	0.137021	0.2905	1.4335	-2.34357	0.512624	0.183059	0.0232061	-0.23215	-1.50924	-1.46843	-1.33961	-1.12071	-0.619667	0.00377423	0.373071	0.155197	0.540886	-0.222771	0.554835	0.975493
Ccl17	1.93962	1.7492	1.46745	0.217222	1.12064	-0.153076	-0.755062	-0.485513	1.671	2.93871	2.08039	1.32331	-1.51332	-0.0682645	-2.14846	-0.112554	-1.60389	-0.969891	-1.24551	-1.18351	-0.0934579	-2.20341	0.325542	-0.127985	1.27043	1.38405	2.13776	0.423822	0.752592	-0.915725	-0.937999	-1.12992	-1.37275	-0.360099	-0.895272	-0.478078	-0.475215	-0.881788	-0.459735	-0.429536	0.0192082	0.179052
Ccl22	1.31452	1.27252	1.0127	0.612653	0.600909	0.659405	-0.0167789	0.197285	1.60342	2.86401	1.43633	1.13872	-0.611167	-0.929284	-1.7123	-1.0362	-1.63036	-1.79709	-1.52469	-0.84559	0.275527	-1.01476	0.179819	-0.630337	1.45984	1.75977	2.08244	0.627373	1.39988	0.180563	-0.631637	-0.345978	-0.755568	0.172546	-1.14207	-1.04854	0.0804457	-1.94628	-0.944997	-1.18377	-1.2526	0.0693277
Il1r1	0.590375	1.58154	1.06308	1.39041	0.539372	-1.59202	-1.49555	-1.29614	1.25306	2.07083	-2.3506	1.12611	0.0556294	-0.68599	-2.19816	-0.169095	-0.118489	-0.582155	-2.69217	-1.71158	0.00450752	-0.0111072	0.121764	-1.4017	1.41496	1.51549	-0.145513	0.822398	-0.112755	0.617055	-1.47237	2.08108	1.38436	1.53054	0.00183096	0.711095	-0.716585	-0.0570584	-0.6409	-1.06425	1.12451	-0.485805
Il6st	1.39036	0.978978	-0.471974	0.386266	-0.453999	-0.905452	0.430325	-0.311768	0.983949	1.36146	-2.08708	-3	-0.919786	-0.382521	-2.58115	2.48111	-0.678205	-0.530026	-1.07879	-1.75799	-0.797314	-1.01226	0.359512	1.8496	0.925209	1.16308	-1.4456	-0.167433	-1.89	0.523847	-0.380845	0.460299	0.0186788	1.87976	0.584598	0.224533	0.901821	2.01655	1.51317	-0.0653753	0.566884	-0.0106524
Ccl8	-0.0450702	-0.286047	0.424352	0.799553	2.43434	-0.831213	-0.501299	-1.60592	0.816316	2.90363	2.84609	-0.207078	-0.188896	-1.81442	-2.29179	-0.0303295	-0.0964997	-2.73043	-2.27479	1.41287	0.499741	0.522887	-1.61158	0.198988	0.147058	-0.125295	-1.51667	2.10416	0.629001	0.260612	0.731732	-0.138885	0.605541	1.9785	-1.89633	1.07993	0.461704	-0.12261	-0.926868	0.143001	-0.998108	-0.759872
Hsp90ab1	1.3469	1.0786	1.10837	0.0617853	0.872138	-0.512183	0.810682	-0.0996522	1.34193	3	-0.773435	1.78849	0.10849	-2.15514	0.475487	-1.49	0.315759	-1.20636	-3	0.994397	-0.764673	0.0751991	-0.288983	-1.84502	-1.73612	-0.682763	-0.748739	-0.276309	1.01226	0.188493	0.590891	0.917316	0.316537	0.667934	-0.746819	-1.66556	0.0339696	-0.208239	-0.778758	2.5802	-0.506786	-0.340031
Ccl20	-0.260315	-0.42988	-0.737366	-1.00797	0.723027	0.441866	-0.693924	1.16161	1.15619	0.506545	0.752775	-0.261971	-1.95098	-1.32996	0.171774	-0.738378	-0.929566	-1.26564	-1.00706	-0.747345	-0.590427	-0.380174	1.62276	1.04517	2.60109	1.64065	2.64237	1.22884	2.15172	-0.872532	-3	-0.201377	0.472524	1.1089	0.189758	-0.489857	0.197138	-1.15701	-0.388557	-0.818038	-0.298661	1.18529
Tnf	-0.344499	-0.916508	-0.858793	-0.537239	0.0839935	1.72699	0.361433	1.67345	0.988823	-0.278273	0.195418	0.560092	-1.56695	0.223393	-0.490846	-0.0989134	-0.438149	-0.900535	-0.642433	0.0114998	0.802259	-0.672724	1.76979	1.49797	2.31036	1.19018	1.85037	1.19313	1.82066	-2.48417	-3	-2.94365	-1.38141	-1.02937	0.682379	-0.373816	1.39673	-0.445464	-0.145674	-0.668221	-0.0799261	0.661076
Ccr9	-0.136764	-0.725096	-0.859779	0.485966	-0.790137	0.0639791	-0.845361	-0.340823	1.52127	2.24326	0.0950855	-0.0665437	-2.62363	1.34429	-1.75712	0.120405	-0.341407	-0.894908	-1.16377	-1.40476	-0.921956	-1.438	0.957512	1.36293	-0.708084	1.53685	1.81448	1.7511	1.48938	0.202878	-1.5973	-1.53033	0.537795	0.307804	0.45623	0.141225	1.73364	0.937934	0.590653	-2.85422	0.687706	0.61763
Cxcl5	-0.45994	0.122139	-0.631892	0.923521	0.140676	0.0316326	-0.54066	-1.42457	1.70919	1.12945	-0.722847	0.123347	-0.473237	-0.20704	-1.12108	-1.13333	-0.135789	-1.35498	-0.825238	-1.06803	-0.863953	-2.19252	1.38839	0.413966	2.09923	1.28813	1.50991	1.46295	-0.051356	-1.17777	-2.47684	-1.60908	-2.33602	0.600676	-0.193809	0.138848	0.899205	0.540983	1.05633	3	0.547277	1.79597
Il3	1.10243	0.581212	1.24788	0.392107	0.197585	0.766425	0.887983	-0.286175	0.78787	1.87633	1.22958	1.49719	0.943738	1.39356	0.85583	-0.170124	-0.377255	-0.791715	-1.90023	0.504514	-1.55671	-0.609545	-0.28323	1.23533	-0.187116	0.522147	1.17462	-0.179531	-1.70188	-0.688282	-3	0.182001	-0.184781	0.16556	-1.2778	-3	-0.0944503	-0.044842	-0.962467	0.238455	0.822121	2.39553
Lta	0.437361	0.0941079	-0.687211	-1.07113	-1.06023	0.801735	3	0.428793	1.62928	1.24446	1.21355	1.09305	0.77704	0.840579	-0.462453	-0.102304	-1.50597	-0.46016	-0.328736	-0.135899	-0.0888632	-1.76368	-0.0554791	-0.0822859	0.313827	0.925782	0.770945	-0.442118	-0.319006	-1.21737	-2.82856	-2.95355	-2.30376	-1.65253	-0.661355	-0.0749997	1.00961	-0.101429	0.333151	-0.640914	0.693059	2.3236
Cxcr5	1.37793	0.713512	0.489066	0.337295	0.0527826	2.72417	2.56775	0.68514	-0.946898	-0.856476	-1.21149	-0.493662	-0.15729	-1.10543	0.670301	-1.20215	-0.40912	-0.172128	-0.316441	-0.420697	0.358104	-1.04739	1.93698	1.81453	1.37514	0.450426	0.0289856	-0.40321	0.481821	-0.413065	0.0558877	-3	-2.91988	-3	-0.833492	0.119333	0.134272	-0.201835	0.530328	2.37953	0.848779	0.867936
Itgam	1.58468	1.80349	1.32439	1.52507	0.543504	1.65636	1.4833	-0.655459	0.00688217	1.17808	-0.209321	1.76051	1.89835	1.61707	0.573971	-1.0412	-0.391137	-1.39204	-0.377405	-0.217482	0.380486	-0.622378	1.22189	1.29532	0.403938	0.512739	-0.606216	-1.25116	-0.538015	-1.14812	-1.19007	-2.90967	-1.78112	-1.61341	-1.5959	-0.603122	-0.341596	-0.325549	-0.242722	0.229963	-1.01172	-0.935184
Il2rg	0.837895	1.61733	0.0735421	0.660748	0.455948	1.27711	0.874737	-0.936721	0.54141	0.967049	0.226129	0.290037	-1.05625	-1.22853	-0.125535	-0.931478	-0.956599	-1.62157	-0.770133	0.339577	0.0274696	-0.960045	1.74535	2.53732	1.72263	1.79452	1.40589	0.457953	0.851471	-0.0221952	-1.57655	-2.47588	-1.3044	-1.16169	0.748382	-0.23539	1.03426	-0.625311	0.513257	-0.368775	-2.62643	-2.01651
