# Supplementary material for: Characterization of the murine macrophage response to infection with virulent and avirulent Burkholderia species
Source: BMC Microbiol. 2015 Nov 6;15:259. doi: 10.1186/s12866-015-0593-3 (PMC4636792; doi:10.1186/s12866-015-0593-3)
Supplement: Additional file 5: Table S2. — Pairwise comparison of p-values between Burkholderia strain for each gene at 4 and 8 h. Column headings specify gene, strain 1, strain 2, p-value, t-statistic and exposure time. Left and right columns correspond to the 4 and 8 h exposure times, respectively. T-statistic is based on comparisons of strain 1 to strain 2. P-values less than 0.2 are listed. (XLSX 16 kb) [file 12866_2015_593_MOESM5_ESM.xlsx]

## Sheet: Sheet1
GENE SYMBOL	STRAIN 1	STRAIN 2	p-value	t-statistic	hr		GENE SYMBOL	STRAIN 1	STRAIN 2	p-value	t-statistic	hr
Ccl17	Bm	Bp	0.000168	5.37074	4		Ccl17	Bm	Bp	0.000746	4.48457	8
Ccl17	Bp	Bt	0.000507	-4.85475	4		Ccl17	Bp	Bt	0.001763	-4.09893	8
-	-	-	-	-	-		Ccl22	Bm	Bt	0.007273	-3.73893	8
-	-	-	-	-	-		Ccl22	Bp	Bt	0.006926	-3.31225	8
Cxcl10	Bp	Bt	0.014307	-2.90537	4		Cxcl10	Bp	Bt	0.091625	-1.84813	8
Cxcl10	Bm	Bt	0.055823	-2.28981	4		-	-	-	-	-	-
-	-	-	-	-	-		Cxcl10	Bm	Bp	0.026481	2.52874	8
-	-	-	-	-	-		Cx3cl1	Bm	Bt	0.007611	-3.70434	8
-	-	-	-	-	-		Cx3cl1	Bp	Bt	0.148402	-1.55427	8
Il10	Bm	Bt	0.164412	-1.55281	4		Il10	Bm	Bt	0.002247	-4.68524	8
-	-	-	-	-	-		Il10	Bm	Bp	0.000816	-4.43386	8
Il10ra	Bm	Bp	0.025522	-2.54879	4		Il10ra	Bm	Bp	0.003607	-3.60586	8
-	-	-	-	-	-		Il10ra	Bm	Bt	0.185433	-1.46844	8
-	-	-	-	-	-		Il10ra	Bp	Bt	0.108757	1.74535	8
Il10rb	Bp	Bt	0.071317	-1.99578	4		Il10rb	Bp	Bt	0.030749	-2.47678	8
Il10rb	Bm	Bp	0.002225	3.87068	4		-	-	-	-	-	-
-	-	-	-	-	-		Il10rb	Bm	Bt	0.004558	-4.10265	8
Pf4	Bm	Bt	0.002617	-4.55623	4		Pf4	Bm	Bt	0.04322	-2.46386	8
Pf4	Bp	Bt	0.102572	-1.78064	4		-	-	-	-	-	-
-	-	-	-	-	-		Pf4	Bm	Bp	0.153598	-1.52328	8
Cxcl9	Bm	Bp	1e-06	9.25661	4		Cxcl9	Bm	Bp	0.000274	5.07253	8
Cxcl9	Bp	Bt	0.035921	-2.38906	4		Cxcl9	Bp	Bt	0.006777	-3.3245	8
Cxcr3	Bm	Bp	0.00012	5.57933	4		Cxcr3	Bm	Bp	6.6e-05	5.96514	8
Cxcr3	Bp	Bt	0.000857	-4.53086	4		Cxcr3	Bp	Bt	0.0154	-2.86423	8
-	-	-	-	-	-		Cxcr3	Bm	Bt	0.044931	2.43738	8
Ccr10	Bm	Bp	0.169756	-1.46079	4		-	-	-	-	-	-
Ccr10	Bp	Bt	0.124054	1.66526	4		-	-	-	-	-	-
Il1f6	Bm	Bt	0.196716	-1.42667	4		Il1f6	Bm	Bt	0.000676	-5.78181	8
-	-	-	-	-	-		Il1f6	Bm	Bp	0.000651	-4.563	8
Il1r1	Bp	Bt	0.020684	-2.69926	4		-	-	-	-	-	-
-	-	-	-	-	-		Il1r1	Bm	Bp	0.019909	2.68345	8
-	-	-	-	-	-		Il1r1	Bm	Bt	0.038243	2.54749	8
Il11	Bm	Bp	0.001109	4.25946	4		Il11	Bm	Bp	0.002996	3.70725	8
Il11	Bp	Bt	0.004829	-3.51639	4		Il11	Bp	Bt	0.003665	-3.67384	8
Il13	Bm	Bp	0.000149	5.44538	4		Il13	Bm	Bp	0.001013	4.31026	8
Il13	Bp	Bt	0.003768	-3.65798	4		Il13	Bp	Bt	0.009178	-3.15392	8
Il15	Bm	Bp	8e-06	7.43326	4		Il15	Bm	Bp	9e-06	7.31749	8
Il15	Bm	Bt	0.076051	2.08031	4		Il15	Bm	Bt	0.054841	2.30186	8
Il15	Bp	Bt	0.132486	-1.6248	4		-	-	-	-	-	-
Il18	Bm	Bp	0.090226	1.84255	4		Il18	Bm	Bp	0.030543	2.4509	8
Il18	Bp	Bt	0.057569	-2.12001	4		-	-	-	-	-	-
Il1a	Bm	Bp	0.012069	2.95335	4		-	-	-	-	-	-
Il1a	Bm	Bt	0.083273	2.01884	4		-	-	-	-	-	-
Il1b	Bm	Bt	0.036421	-2.58098	4		Il1b	Bm	Bt	0.000201	-7.05982	8
Il1b	Bp	Bt	0.096309	-1.8184	4		Il1b	Bp	Bt	0.111725	-1.72905	8
-	-	-	-	-	-		Il1b	Bm	Bp	0.008694	-3.12985	8
Itgb2	Bm	Bt	0.052376	2.33307	4		Itgb2	Bm	Bt	0.117336	-1.78557	8
Itgb2	Bp	Bt	0.067784	2.0254	4		-	-	-	-	-	-
-	-	-	-	-	-		Itgb2	Bm	Bp	0.079897	-1.91306	8
Il5ra	Bm	Bp	0.007908	3.18088	4		Il5ra	Bm	Bp	0.007113	3.23803	8
Il5ra	Bp	Bt	0.004053	-3.61618	4		-	-	-	-	-	-
-	-	-	-	-	-		Il5ra	Bm	Bt	0.076553	2.07585	8
Xcr1	Bm	Bp	1.2e-05	7.13998	4		Xcr1	Bm	Bp	9.3e-05	5.7423	8
Xcr1	Bp	Bt	0.00188	-4.06088	4		Xcr1	Bp	Bt	0.011598	-3.02279	8
Lta	Bp	Bt	0.017775	-2.78404	4		-	-	-	-	-	-
-	-	-	-	-	-		Lta	Bm	Bp	0.006066	3.32393	8
Ltb	Bm	Bp	0.000492	-4.72547	4		Ltb	Bm	Bp	1e-06	-9.23	8
Ltb	Bm	Bt	0.068533	-2.1508	4		Ltb	Bm	Bt	0.000803	-5.61544	8
-	-	-	-	-	-		Ltb	Bp	Bt	0.182196	1.42398	8
Mif	Bm	Bp	3.3e-05	6.42063	4		Mif	Bm	Bp	0.000194	5.28335	8
Mif	Bp	Bt	0.011658	-3.01987	4		Mif	Bp	Bt	0.001909	-4.05189	8
Tgfb1	Bm	Bp	0.118621	-1.68081	4		Tgfb1	Bm	Bp	0.00027	-5.08179	8
Tgfb1	Bm	Bt	0.047635	-2.39759	4		Tgfb1	Bm	Bt	8.9e-05	-8.03039	8
-	-	-	-	-	-		Tnf	Bm	Bp	0.022344	-2.62099	8
-	-	-	-	-	-		Tnf	Bm	Bt	0.163745	-1.55564	8
-	-	-	-	-	-		Tnfrsf1a	Bm	Bp	0.001552	4.07045	8
-	-	-	-	-	-		Tnfrsf1a	Bm	Bt	0.020401	2.98392	8
Tnfrsf1b	Bm	Bp	0.113122	-1.70921	4		Tnfrsf1b	Bm	Bp	0.000585	-4.62536	8
Tnfrsf1b	Bm	Bt	0.007928	-3.67343	4		Tnfrsf1b	Bm	Bt	0.000221	-6.94938	8
Tnfrsf1b	Bp	Bt	0.121136	-1.67983	4		-	-	-	-	-	-
