# Supplementary material for: Characterization of the murine macrophage response to infection with virulent and avirulent Burkholderia species
Source: BMC Microbiol. 2015 Nov 6;15:259. doi: 10.1186/s12866-015-0593-3 (PMC4636792; doi:10.1186/s12866-015-0593-3)
Supplement: Additional file 6: Table S3. — A list of loci examined in comparative genomic study. (XLSX 17 kb) [file 12866_2015_593_MOESM6_ESM.xlsx]

## Sheet: mallei genes examined
Gene Name	Protein name	Protein ID	Location of the locus	Length of the locus
asd	aspartate-semialdehyde dehydrogenase	YP_001025651.1	1898502..1899623	1122
bapB	BapB protein	YP_001025874.1	2131471..2131752	282
bapC	BapC protein	YP_001025875.1	2131749..2132312	564
basJ	type III secretion system BasJ	YP_001025850.1	complement(2106907..2107857)	951
bicA	type III secretion chaperone BicA	YP_001025868.1	2123570..2124085	516
bicP	type III secretion chaperone BicP	YP_001025880.1	2135918..2136373	456
bimA	intracellular motility protein A	YP_001024525.1	746667..747245	579
bipB	BipB protein	YP_001025869.1	2124104..2125966	1863
bipC	type III secretion target BipC	YP_001025870.1	2126002..2127267	1266
BMA10229_0707	N-acetylmuramoyl-L-alanine amidase	YP_001024522.1	743544..744569	1026
BMA10229_0708	hypothetical protein	YP_001024523.1	744857..746077	1221
BMA10229_0712	hypothetical protein	YP_001024527.1	complement(748031..749947)	1917
BMA10229_0714	sensor histidine kinase	YP_001024529.1	complement(750672..752519)	1848
BMA10229_0715	hypothetical protein	YP_001024530.1	752779..753273	495
BMA10229_0716	hypothetical protein	YP_001024531.1	753270..754796	1527
BMA10229_0717	hypothetical protein	YP_001024532.1	755016..755525	510
BMA10229_0718	hypothetical protein	YP_001024533.1	755518..755979	462
BMA10229_0719	hypothetical protein	YP_001024534.1	756016..757758	1743
BMA10229_0720	hypothetical protein	YP_001024535.1	757746..758768	1023
BMA10229_0721	ATP-dependent Clp protease, ATP-binding subunit ClpB	YP_001024536.1	758755..761838	3084
BMA10229_0722	Rhs element Vgr protein	YP_001024537.1	761865..764888	3024
BMA10229_0723	pentapeptide repeat-containing protein	YP_001024538.1	764914..767556	2643
BMA10229_0724	hypothetical protein	YP_001024539.1	767574..768638	1065
BMA10229_0725	hypothetical protein	YP_001024540.1	768758..769396	639
BMA10229_0726	hypothetical protein	YP_001024541.1	769425..769817	393
BMA10229_0727	hypothetical protein	YP_001024542.1	769827..770624	798
BMA10229_0728	hypothetical protein	YP_001024543.1	770621..772054	1434
BMA10229_0729	hypothetical protein	YP_001024544.1	772051..772716	666
BMA10229_0730	hypothetical protein	YP_001024545.1	772728..776696	3969
BMA10229_2048	hypothetical protein	YP_001025844.1	complement(2103148..2103585)	438
BMA10229_2049	transcriptional regulator	YP_001025845.1	complement(2103600..2104571)	972
BMA10229_2058	hypothetical protein	YP_001025854.1	2109816..2109983	168
BMA10229_2077	hypothetical protein	YP_001025873.1	2128787..2131474	2688
BMA10229_2081	hypothetical protein	YP_001025877.1	complement(2133696..2134163)	468
BMA10229_2082	hypothetical protein	YP_001025879.1	complement(2135741..2135884)	144
BMA10229_2085	DNA-binding response regulator	YP_001025881.1	2136494..2137288	795
BMA10229_2086	hypothetical protein	YP_001025883.1	complement(2137959..2138192)	234
BMA10229_2087	hypothetical protein	YP_001025882.1	2137544..2137987	444
BMA10229_2088	AraC family transcriptional regulator	YP_001025884.1	2138453..2139445	993
BMA10229_2089	hypothetical protein	YP_001025885.1	2139489..2139611	123
BMA10229_2090	hypothetical protein	YP_001025886.1	2139987..2140175	189
BMA10229_2091	hypothetical protein	YP_001025887.1	2141067..2142311	1245
bopA	BopA protein	YP_001025878.1	2134228..2135766	1539
bopE	type III secretion target BopE	YP_001025876.1	complement(2132817..2133602)	786
bprA	DNA-binding protein BprA	YP_001025871.1	2127389..2127691	303
bprD	BprD protein	YP_001025872.1	2127753..2128685	933
bsaK	type III secretion system protein BsaK	YP_001025851.1	complement(2107862..2108164)	303
bsaL	type III secretion system protein BsaL	YP_001025852.1	complement(2108219..2108488)	270
bsaM	type III secretion system protein BsaM	YP_001025853.1	complement(2108485..2109771)	1287
bsaN	type III secretion system transcriptional regulator BsaN	YP_001025855.1	2110165..2110923	759
bsaO	type III secretion system protein BsaO	YP_001025856.1	2110937..2112814	1878
bsaP	type III secretion system protein BsaP	YP_001025857.1	2112811..2113932	1122
bsaQ	type III secretion system protein BsaQ	YP_001025858.1	2113968..2116040	2073
bsaR	type III secretion system protein BsaR	YP_001025859.1	2116052..2116459	408
bsaS	ATP synthase SpaL	YP_001025860.1	2116456..2117766	1311
bsaT	BsaT protein	YP_001025861.1	2117763..2118227	465
bsaU	BsaU protein	YP_001025862.1	2118205..2119452	1248
bsaV	type III secretion system protein BsaV	YP_001025863.1	2119449..2120456	1008
bsaX	type III secretion system protein BsaX	YP_001025865.1	2121162..2121416	255
bsaY	type III secretion system protein BsaY	YP_001025866.1	2121462..2122205	744
bsaZ	surface presentation of antigens protein SpaS	YP_001025867.1	2122209..2123444	1236
orgA	oxygen-regulated invasion protein OrgA	YP_001025849.1	complement(2106323..2106910)	588
rpoS	RNA polymerase sigma factor RpoS	YP_001026062.1	49620..50699	1080
spaP	surface presentation of antigens protein SpaP	YP_001025864.1	2120446..2121126	681
virG	DNA-binding response regulator	YP_001024528.1	complement(749938..750675)	738

## Sheet: pseudomallei genes examined
Gene Name	Protein name	Protein ID	Location of the locus	Length of the locus
BPSS1516	hypothetical protein	YP_111522.1	complement(2068764..2070173)	1410
BPSS1520	AraC family transcriptional regulator	YP_111526.1	complement(2072125..2073186)	1062
BPSS1521	hypothetical protein	YP_111527.1	complement(2073665..2074108)	444
BPSS1522	two-component response regulator	YP_111528.1	complement(2074346..2075017)	672
bicP	chaperone	YP_111529.1	complement(2075253..2075708)	456
bopA	intercellular spread protein	YP_111530.1	complement(2075849..2077387)	1539
bopE	G-nucleotide exchange factor	YP_111531.1	2078020..2078805	786
bapC	invasion protein	YP_111532.1	complement(2079259..2079822)	564
bapB	acyl carrier protein	YP_111533.1	complement(2079819..2080100)	282
BPSS1528	hypothetical protein	YP_111534.1	complement(2080097..2082739)	2643
bipD	membrane antigen	YP_111535.1	complement(2082841..2083773)	933
bprA	HNS-like regulatory protein	YP_111536.1	complement(2083835..2084125)	291
bipC	cell invasion protein	YP_111537.1	complement(2084259..2085518)	1260
bipB	cell invasion protein	YP_111538.1	complement(2085560..2087422)	1863
bicA	surface presentation of antigens protein	YP_111539.1	complement(2087441..2087956)	516
bsaZ	surface presentation of antigens protein SpaS	YP_111540.1	complement(2088082..2089317)	1236
bsaY	surface presentation of antigens protein	YP_111541.1	complement(2089321..2090076)	756
bsaX	surface presentation of antigens protein	YP_111542.1	complement(2090110..2090364)	255
spaP	surface presentation of antigens protein SpaP	YP_111543.1	complement(2090401..2091081)	681
bsaV	surface presentation of antigens protein	YP_111544.1	complement(2091071..2092042)	972
BPSS1539	hypothetical protein	YP_111545.1	complement(2092039..2093316)	1278
bsaT	surface presentation of antigens protein	YP_111546.1	complement(2093294..2093758)	465
bsaS	ATP synthase SpaL	YP_111547.1	complement(2093755..2095062)	1308
bsaR	surface presentation of antigens protein	YP_111548.1	complement(2095059..2095466)	408
bsaQ	Type III secretion system protein	YP_111549.1	complement(2095478..2097550)	2073
bsaP	Type III secretion system protein	YP_111550.1	complement(2097586..2098692)	1107
bsaO	Type III secretion system protein	YP_111551.1	complement(2098689..2100551)	1863
bsaN	AraC family transcriptional regulator	YP_111552.1	complement(2100565..2101206)	642
BPSS1547	type III secretion system protein	YP_111553.1	2101717..2103003	1287
BPSS1548	Type III secretion system protein	YP_111554.1	2103000..2103269	270
BPSS1549	Type III secretion system protein	YP_111555.1	2103329..2103631	303
BPSS1550	Type III secretion system protein	YP_111556.1	2103636..2104583	948
BPSS1551	Type III secretion system protein	YP_111557.1	2104580..2105167	588
BPSS1496	hypothetical protein	YP_111503.1	2040815..2041309	495
BPSS1497	hypothetical protein	YP_111504.1	2041333..2042832	1500
BPSS1498	hypothetical protein	YP_111505.1	2043052..2043561	510
BPSS1499	hypothetical protein	YP_111506.1	2043554..2044015	462
BPSS1500	hypothetical protein	YP_111507.1	2044052..2045794	1743
BPSS1501	hypothetical protein	YP_111508.1	2045782..2046804	1023
BPSS1502	Clp-type ATPase chaperone protein	YP_111509.1	2046791..2049829	3039
BPSS1503	hypothetical protein	YP_111510.1	2049856..2052879	3024
BPSS1504	hypothetical protein	YP_111511.1	2052905..2055547	2643
BPSS1505	hypothetical protein	YP_111512.1	2055565..2056629	1065
BPSS1506	hypothetical protein	YP_111513.1	2056626..2057378	753
BPSS1507	hypothetical protein	YP_111514.1	2057407..2057799	393
BPSS1508	hypothetical protein	YP_111515.1	2057929..2058606	678
BPSS1509	hypothetical protein	YP_111516.1	2058639..2060036	1398
BPSS1510	hypothetical protein	YP_111517.1	2060051..2060698	648
BPSS1511	hypothetical protein	YP_111518.1	2060710..2064669	3960
BPSS1490	N-acetylmuramoyl-L-alanine amidase	YP_111497.1	2031208..2032233	1026
BPSS1491	hypothetical protein	YP_111498.1	2032502..2033761	1260
BPSS1492	hypothetical protein	YP_111499.1	2033784..2035334	1551
BPSS1493	hypothetical protein	YP_111500.1	complement(2036034..2037980)	1947
BPSS1494	two-component response regulator protein	YP_111501.1	complement(2037977..2038714)	738
BPSS1495	two-component regulator sensor kinase	YP_111502.1	complement(2038711..2040555)	1845
bsaN	AraC family transcriptional regulator	YP_111552.1	complement(2100565..2101206)	642
BPSS1553	hypothetical protein	YP_111559.1	2106912..2107883	972
BPSS1554	hypothetical protein	YP_111560.1	2107895..2108335	441
asd	aspartate-semialdehyde dehydrogenase	YP_111709.1	complement(2338910..2340031)	1122
BPSS1105	methyltransferase	YP_111118.1	complement(1484107..1484847)	741
rpoS	RNA polymerase sigma factor RpoS	YP_108125.1	1743199..1744278	1080
