# Supplementary material for: Characterization of the murine macrophage response to infection with virulent and avirulent Burkholderia species
Source: BMC Microbiol. 2015 Nov 6;15:259. doi: 10.1186/s12866-015-0593-3 (PMC4636792; doi:10.1186/s12866-015-0593-3)
Supplement: Additional file 7: Table S4. — UCC nomenclature for the different Burkholderia spp. Explanation of the column headings: Burkholderia Species: names of the species used in this study; Strain names: names of the strains; UCC nomenclature: the corresponding nomenclature used within USAMRIID. (XLSX 10 kb) [file 12866_2015_593_MOESM7_ESM.xlsx]

## Sheet: Sheet1
Burkholderia Species	Strain names	UCC nomenclature
B. thailandensis	DW503
B. thailandensis	CDC3015869	BURK113
B. thailandensis	Phuket 4W-1	BURK111
B. oklahomensis	EO147	BURK114
B. mallei	NCTC 10229	BURK007
B. mallei	NCTC 10247	BURK009
B. mallei	NCTC 3708	BURK011
B. mallei	NCTC 3709	BURK012
B. mallei	ATCC 23344
B. pseudomallei	576	BURK145
B. pseudomallei	MSHR305	BURK146
B. pseudomallei	295
B. pseudomallei	713
B. pseudomallei	1026b	BURK170
B. pseudomallei	503
B. pseudomallei	776
B. pseudomallei	E8
B. pseudomallei	K96243	BURK119
